# Supplementary material for: Constitutive Activation of NF-κB Pathway in Hematopoietic Stem Cells Causes Loss of Quiescence and Deregulated Transcription Factor Networks
Source: Front Cell Dev Biol. 2018 Oct 30;6:143. doi: 10.3389/fcell.2018.00143 (PMC6218573; doi:10.3389/fcell.2018.00143)
Supplement: TABLE S1 — Differentially expressed genes in IKK2CA/+ HSCs. [file Table_1.XLSX]

## Sheet: Sheet1
Supplemental Online Table 1. Diffrentially expressed genes in IKK2CA/+ HSCs.
Upregulated genes in IKKCA/+ mice	Downregulated genes in IKKCA/+ mice
H2-eb1	Fcna
H2-ab1	Vcam1
Sphk1	Axl
Serpina3f	C1qb
Loc641240	Hba-a1
Cd74	Trf
Ng23	Prg2
Cxcl10	C1qc
Ext1	Slc40a1
Eraf	Sdc3
Bzrpl1	Mrc1
Slc38a5	Cd209f
Hpn	Hbb-b1
Ehd3	A430006m23rik
Car1	Gpc1
H2-aa	Ela2
1190007f08rik	Serpinf1
Nfkbia	Ear2
Fam132a	Emb
Rrad	Ccl9
Klf1	Ctsg
Tesc	Cfp
Junb	Lpl
Susd2	Hk3
Gbp2	Prtn3
St3gal5	Slc11a1
2210023g05rik	Gfi1
Igtp	Sirpa
Aqp1	Gcnt2
Cdkn1a	Anxa3
Ccl19	Hdc
Lmna	Gstm1
Loc381140	Hmox1
Ermap	Itgad
Skil	Ms4a3
Bbc3	Fcgrt
Slc39a4	Eltd1
Col5a1	Adssl1
Gdf3	C1qa
Cd55	Ear3
Relb	Pld3
Igh-vj558	Slco2b1
Bc021614	Lgmn
Blvrb	P2ry5
Igl-v1	Pla2g15
Kcng2	Epb4.1l3
Eg240327	Cd63
Hes1	Trem3
Loc245069	Rcsd1
Gadd45g	Map3k1
Samd14	Loc433943
Lpxn	Cacna1d
Egr1	Acot1
Loc100043918	Alas1
Pscd3	7530408c15rik
H2-q8	Il15
Abcb4	Sell
Cd69	Cd68
Csmd2	Ly9
1810010m01rik	Cebpe
Phlda1	Arl11
Ibrdc3	Snn
Serpina3h	Prss34
0610037m15rik	Pcp4l1
Kel	Robo4
Tspan33	Marcks
Bcl2l13	Acpl2
Dyrk3	Arsb
Ltb	Ugt1a10
Whrn	Plekhg3
Gbp3	Satb1
9130213b05rik	Hsd11b1
4930431b09rik	Slc4a1
Mt1	Igh-6
Ddit3	Gm2a
Centd3	Loc676420
Epor	Loc100046552
Atp1b2	Bgn
H2-q7	Vav3
Egfp	C030002b11rik
Irf1	Sort1
Optn	F13a1
Irgb10	Igfbp4
Gbp6	Arhgef3
Ciita	Dmkn
Hist1h2bm	Pglyrp1
Csrp3	Ctsb
Asns	Lbp
Ly6a	Fes
Loc385068	Ctsc
Camp	Mylc2pl
Tnfaip2	Spic
Hist1h4k	Loc100047173
Chchd10	P2ry14
Tfrc	Dok3
Ephx2	Bzrap1
Rangrf	Tm6sf1
1200015f23rik	Zfp608
Rnf19a	Cd27
Ufsp1	P2ry13
Mmp14	B230369l08rik
Ptpn14	Aadacl1
Tsp50	Cd93
D10ertd610e	Cd86
Cxcl4	Gprc5b
Hist2h2be	4733401i05rik
Rgs1	Emcn
Rhag	Slc1a3
Itgb7	Cited2
Ank1	Fcgr3
Bhlhb2	Rab31
Tnfrsf12a	Appl2
Hist1h2bk	Myo1f
H2-k1	Rhobtb3
Gata1	Unc84b
Eg667977	Sgk1
Loc383897	Slc7a8
H2-t10	Ndn
Psmb10	Ai607873
Slc25a38	Arhgef6
Atf3	Cldn15
Hist1h2bj	Cnrip1
Loc675594	Lbh
Insl6	Mmrn1
Irs2	S100a11
H2-q6	Rab27a
Scly	Tmem65
Aqp9	Maged1
Tnfaip3	Whsc1
Fam129b	Aatk
Hsp105	Mrgpra2
Il27ra	Mertk
9630007e23rik	Rps6ka1
Casp4	Tgfbi
Ybx3	Ensmusg00000043795
Loc100044190	Igf1
Vamp5	Tnfrsf13b
Gvin1	Grn
D13ertd608e	Idh1
Dapk2	Rnpep
Plscr1	Pparg
5430434g16rik	Entpd4
Abcg4	Timp2
1110005f07rik	H2afy
Hist1h3e	Tyrobp
Scotin	Plod3
E130012p04rik	Pik3cg
Stx11	Alas2
Klf13	Rsad2
Ccl5	B3gnt5
Cldn10	Pstpip1
Pex16	Rin3
Lgals9	Apob48r
Loc100046690	Ly6c1
9530058b02rik	Txndc13
Osm	Cap1
Ass1	Dm15
Atf4	Ank
Loc641366	Pkm2
Zdhhc14	Anxa2
Ube2l6	Eg433229
H2-oa	Tmem51
B230363h02rik	C85492
Rab4a	Loc100047261
Klf2	Ly86
Rnu6	Cd163
Stat1	D12ertd553e
Slc41a3	Arid1b
Ctse	Ralbp1
Mpp1	Tmem86a
Il2rg	Selplg
Nfkbie	Esam
9830144j08rik	Nr1h3
Hist1h3a	Zdhhc8
Bc055368	Ckb
Rpia	Elmo1
Ltf	Man2b1
Mgst3	B3gnt8
Sertad1	Pik3ap1
Ai451557	Gpr171
Nfkbiz	Sepp1
Hist1h2be	Loc635815
Cited4	Unc93b1
Eg623818	Txnip
Gp1bb	Fgfr1op2
Coq10b	Mmp2
Mns1	Ctsh
Hist1h2ab	Ifit3
Loc100046746	Asah1
Klf6	Anxa6
Isg20	Serpinb1a
Hist2h2aa1	Sft2d2
Rasl11b	Psap
Hist1h3f	Dntt
Gpn2	Tmem38b
Rabgef1	Loc100047788
Gstm5	Rasa3
Tgtp	Paox
Myd116	Fgd2
Rnf32	Fcer1g
Gm1964	Dhrs7
Rexo2	Mgst2
Mrpl52	Rassf2
1700029f09rik	Cdc2l6
Meis2	Neu1
Hist1h3d	1190002h23rik
Apobec3	Fads1
Mtmr14	Gapt
Edf1	B230317c12rik
Amigo2	Loc100046608
Prkab1	Pygl
Siat9	Pcyox1
Siat7c	Glrx1
Id3	Vat1
2810026p18rik	Gimap8
Mylpf	Mpo
H2-dmb1	Alox5ap
3110013h01rik	1700025g04rik
Loc100041797	Fchsd2
Icam4	2810410a03rik
Serpina3g	3110001a13rik
Pla2g4b	Stat4
Apobec1	Tagap
Soat2	Il17re
Tank	Mapre2
Gadd45b	Mast3
A330102k04rik	Cd34
Zfp91	1110046j11rik
Egr3	6330442e10rik
Pard6g	Gpr160
Hist1h2bn	Loc328660
Lcn2	Adipor2
H2-dmb2	Xpc
Mvp	Tgfbr2
Ccnd1	Mpeg1
Tmem56	Klk8
Bax	Selpl
1810032o08rik	Lrrc33
4930572j05rik	Tns3
Spnb1	Ethe1
Loc386405	Efcab4a
Loc629554	Slc25a45
2210411k11rik	1700020l24rik
Ptdss2	Elk3
Psmb9	Loc218617
Eif1ad	Gucy1a3
Hist2h2aa2	Chrnb1
Sdsl	Ear4
Bc051227	Mras
1190012c08rik	Prssl1
Plk3	Actn1
Podnl1	Pfkfb4
Pa2g4	Slc44a2
1200016e24rik	Sh3bp2
Xk	2610307o08rik
Cxcl9	Prkcdbp
Tgfbr3	Znf512b
Zc3h12a	Mpl
Hist2h3c1	Tmem87a
Scin	Mgst1
Mthfd1	Fmnl3
Hist1h3h	2310014h01rik
Gna14	Depdc6
Pex11a	Tpd52
Serpina3b	Mgrn1
Loc100045737	Elovl5
Spire1	Idb2
Hey1	E330036i19rik
Gadd45a	Dennd5a
Ppil3	Loc224532
Car2	Ltb4r1
Taf10	Rbm47
Hist1h4j	Tnfrsf1a
Map2k3	Asb2
Mtdna_nd2	Fcgr4
Mrto4	Slc35b4
2810454f19rik	Tmem141
Clec4d	Soat1
2810021o14rik	Scamp5
Vti1a	9430080k19rik
Cdr2	Prkcb
Tapbp	Pgm2
4432416j03rik	Csf2ra
C730026o12rik	Cables1
Epdr1	Pik3ip1
Tapbpl	4732418c07rik
Cd59a	Tbc1d10c
Vdac2	Skap2
Ublcp1	Siglec1
Nipa1	Gspt2
Loc100046898	Nfatc1
2610204m08rik	Galnt11
2600005c20rik	Atp6v1b2
Rrp12	Csf1r
Smap2	Glt25d1
Jmjd3	2010005o13rik
Rgs16	Tbc1d2
Med11	Tle2
Khk	Rassf4
Loc100048480	Loc435145
Uap1	Mfge8
Slc6a13	Ms4a7
Atp13a3	Fut8
Mll5	Myo1g
E430031d18rik	Cd72
Abp1	Hexa
1110008p14rik	Tiam1
Tmem192	D630004k10rik
Eif2b3	Mbnl2
Ngp	Pilra
Pla2g12a	Ssr1
Axud1	Lrrc49
D16h22s680e	Angpt1
A730086l23rik	Abr
Sept8	Nkx2-3
Hdac7	Ripk1
Aqp11	Ephx1
Nudt5	Cst3
F2r	Acot11
Tap1	Tnfaip8
A430106d13rik	Smpdl3a
Hist1h4h	B4galt6
Rpl29	Spop
Tmem11	Loc100046770
Ebna1bp2	Agps
Slc2a6	Fbxw4
Wdr43	Trim45
Gtf2f2	Fnbp1
2900010m23rik	Plekhm1
Daam1	1500031l02rik
Scl0002315.1_12	Bc028528
Siglech	Clec4a3
Eg245651	Parp8
C530027b15rik	Rnf208
Abcb6	Fkbp1a
Batf2	Nrm
2410006h16rik	Loc100046891
Ly6d	Bc039093
Zc3h18	Lip1
Mnat1	Thsd1
3110056o03rik	Cyp4v3
F630107d10rik	Slco4a1
B430305p08rik	Slc25a12
6330562c20rik	Sepn1
Mllt3	Tsc22d3
Hist1h2bh	Sult1a1
Ifi47	Faah
Gypa	Zer1
Cnr2	Stard8
Rnaseh2c	2810485i05rik
Acbd6	Meis1
Golm1	Uaca
Hsp90aa1	Extl3
E2f4	Ptpn6
Zbtb2	St8sia4
E430026h10rik	Sema4a
Nudt8	Cdca7
2510010f15rik	2700084l06rik
Jtv1	Emp1
A230051g13rik	Smtn
Loc269515	Irak3
Snap23	Cst7
Loc547343	Mpnd
Gatad1	Slc39a6
Loc668038	C78339
Bola3	Nrp1
Nupl2	Acvr1b
Gclm	Cyth4
Loc665181	Cd8b
Tmem131	Slc35e3
Hist1h2bf	Rdh12
Papola	Ccdc125
Ai256775	Elp2
Gnb4	Snx24
Adcy6	Rims3
Phb2	Spna2
Eg667190	Ltbp3
Slc25a33	Dyrk1b
Loc100041835	Pglyrpl-pending
Mtf1	Fam102a
Fpr2	1810011h11rik
Mrpl28	Loc226017
2310008h09rik	Bace1
5830411k21rik	Crlf3
Gatad2b	Loc100047934
C130032j12rik	Araf
Aldh18a1	Ankmy2
1110019n10rik	Il11ra1
Pgp	Sema4b
Rras	Pecam1
Txnrd2	Fer1l3
Loc100044101	Loc665032
2310005l22rik	2510012j08rik
Rnu65	Flot2
H2-t23	1110003e01rik
Ottmusg00000005523	1810015c11rik
Gstt1	Ear6
Klf16	1700041b20rik
Cox17	Fxyd5
Loc668492	Coro1a
A830073o21rik	Arhgef18
Igk-v5	2810405k02rik
Loc100039742	Klhl17
Ccdc86	Prkacb
Pde10a	Dgkd
1600002k03rik	Rsn
Zcrb1	D230007k08rik
Hist2h2ab	Nxt2
Loc673501	Il18
Unc119	Jdp2
Trib2	Myo7a
Magee2	Zfp508
Loc381774	Aldh3a2
Zrsr2	Itgb5
2310061f22rik	8430432m10rik
Vegfa	Itfg3
Bcl3	Rbp1
Dusp16	Tcf7l2
Dctn3	Tnfaip1
Akirin1	Rp23-357i14.1
Yrdc	Arhgap30
Hras1	Fcgr2b
2610034m16rik	Hp
Vars	Abcc3
Nupr1	9830134c10rik
Phf10	Dbndd2
Ighg	Myadm
Bola1	Csf3r
Acss1	Atp2a3
Mrpl34	Plxnd1
Pdcd5	Rgl1
Loc633945	Arhgap25
Rnf213	Clec4b1
Add2	Rnase4
Armc6	Armcx2
Ugcg	Vezf1
1110007l15rik	Ensmusg00000068790
Enpp4	Papss1
A2bp1	Gm347
Nubp2	Lyz2
Loc100043821	Syde1
C230075m21rik	Fbp1
Glrx5	Wbp2
Spr	Col16a1
Cox6a2	Nedd9
Rbm43	Ppm1f
Samhd1	Oas2
Ppp1r12a	Adnp
Hist1h4a	E130306d19rik
9930031p18rik	Aldh2
Nqo1	Aurka
Gtf2h2	Tbxas1
Ahctf1	Ube2e2
Drctnnb1a	Stk4
Cyc1	Tspan14
Nip7	Gprasp1
Hist1h4c	Matk
Loc100038882	Kcnk6
Cd8b1	Wdfy1
Treml1	Mboat1
Med9	Tceal5
Gfi1b	Dennd1c
Taf11	Arhgap4
Uqcr	Cask
Lpin2	Asah3l
Alkbh7	Tnfrsf21
Vps13a	Gpr97
Polr3h	Rai14
2510003d18rik	0610030e20rik
Abca3	Lyl1
Gtf3a	Slc29a3
Chst7	Mib2
Mrpl46	Tmem53
Icam2	Wwp2
2310039h08rik	Mtus1
	C2
	Tmed10
	Slc24a6
	Pde1b
	Nfic
	Lgals1
	Rnf44
	Snx13
	Extl2
	Ppp1r3b
	Il10ra
	Dpysl2
	Kif1b
	Ticam2
	Rgl2
	5330401p04rik
	Pdzk1
	Gpr65
	1110038d17rik
	2010309l07rik
	Trmt2a
	Ramp1
	Plec1
	Ms4a6d
	Lasp1
	Tmem50b
	2900057k09rik
	Brp17
	Impdh1
	Akr1c12
	6430511f03
	Kctd12
	Cyp7b1
	Slc46a3
	Spnb2
	Orai1
	Loc100046953
	Tst
	Map3k11
	6330414g02rik
	D630014a15rik
	Ctns
	Dpp4
	Trim25
	Cd79b
	Slc4a2
	Cd151
	Bc020535
	Pigz
	Pilrb1
	Tcea2
	Mier1
	6430548m08rik
	Slc35c1
	Loc100046883
	Med18
	Tnfsf14
	Il12a
	Slc12a6
	Paqr7
	Zfp46
	Gorasp1
	Arhgef11
	Egln3
	Arhgap15
	Sfrs7
	1500010j02rik
	Tmem43
	Ugt1a7c
	B930041f14rik
	2700087h15rik
	Slc16a9
	4933439c10rik
	Hoxa7
	Mylc2b
	Rassf5
	Tspan2
	Rab32
	Npc1
	E130203b14rik
	Plcg2
	Trim26
	Glud1
	Prc1
	Mrap
	Stag2
	Elovl6
	Gm885
	Hsd17b1
	P4hb
	Adam15
	App
	Emr1
	Peg13
	Scl0004175.1_57
	Suv420h2
	Slc6a6
	Pkia
	Cds1
	Rab3d
	Sstr2
	Coro2a
	A830007p12rik
	Ttc17
	Hmgb2l1
	Pskh1
	Atp6ap2
	Sgpl1
	Srpk2
	2310001a20rik
	Bex6
	Emilin1
	Dock11
	Bckdha
	Tox
	Ifit2
	Gns
	Loc676974
	Bcl9l
	Usp54
	Irf8
	Golph3l
	Sestd1
	Aldh4a1
	Zfp87
	Ppp1r13b
	Casp2
	Zfp532
	Galnt2
	Gbas
	5930418k15rik
	Prkg1
	Tes
	Rag1ap1
	Rnf10
	Hyi
	Nkg7
	Kif23
	Morc3
	Atf2
	Kctd10
	Acox3
	Loc100047264
	Inppl1
	Vps18
	Cbx6
	Nusap1
	Lat2
	Gcnt1
	A130090k04rik
	Aw212394
	Marveld1
	B4galnt1
	Patl1
	Parl
	Plscr4
	Tmed4
	Asah2
	Fcho2
	Ganc
	Loc100047827
	Capn5
	Ncstn
	Pgd
	Tek
	Cadps2
	Rnf185
	Il3ra
	Rhobtb1
	Gas2l3
	Tnfsf12-tnfsf13
	Akna
	Bdh2
	Itm2a
	Antxr2
	2810403a07rik
	Palm
	Gng2
	Cdk5r1
	Serpinb6a
	1700052o22rik
	Manba
	Sin3a
	6330500d04rik
	Bub1b
	Gpsm1
	Clstn3
	Bcl6
	Atg3
	Hgf
	Parvg
	Gtf2ird1
	Zfp521
	6430628o11rik
	Smad5
	Map4k2
	Gpi1
